# Supplementary material for: Development of a diagnostic model to identify patients at high risk for cerebellopontine angle lesions
Source: Eur Arch Otorhinolaryngol. 2021 Apr 3;279(3):1285–94. doi: 10.1007/s00405-021-06778-6 (PMC8897319; doi:10.1007/s00405-021-06778-6)
Supplement: Supplementary file 1 — Supplementary file1 (R 10 KB) [file 405_2021_6778_MOESM1_ESM.r]

# R code with manuscript ----
# Load packages
library(mice)
library(boot)
library(MAMI) # install.packages("MAMI", repos=c("http://R-Forge.R-project.org","http://cran.at.r-project.org"), dependencies=TRUE)
library(pROC)

# Multiple imputation
nimp <- 90
imp <- mice(data, meth = "pmm", print = FALSE, m = nimp, maxit = 10, seed = 12345)

# LASSO selection followed by 500 bootstrapped MI estimates.
set.seed(54321)
fit_lasso.imp <- mami(imp, 
                      method="LASSO", 
                      missing.data="imputed", 
                      model = "binomial",  
                      outcome="CPA_lesion", 
                      kfold = 10, 
                      alpha = 1, 
                      print.time = TRUE,
                      inference = "+boot",  
                      cvr = FALSE, 
                      B = 500, 
                      X.org = data, 
                      ncores = 4) 

coefs.o <- fit_lasso.imp$coefficients.s # coefficients
coefs.bs.o <- fit_lasso.imp$coefficients.boot.s # post-estimation 95%CIs

# Internal validation using bootstrapping ----
imp.o <- imp
bs <- 100

lasso.imp <- coefs <- temp <- list()

for (i in 1:bs){
  samp <- sample(rownames(data), dim(data)[1], replace = TRUE)
  temp[[i]] <- data[samp,]
  
  imp[[i]] <- mice(temp[[i]], meth = "pmm", print = TRUE, m = nimp, maxit = 10, seed = 54321)
  
  set.seed(12345)
  lasso.imp[[i]] <- mami(imp[[i]], 
                         method="LASSO", 
                         missing.data="imputed", 
                         model = "binomial",  
                         outcome="CPA_lesion", 
                         kfold = 10, 
                         alpha = 1, 
                         print.time = TRUE,
                         inference = "standard",  
                         cvr = FALSE, 
                         ncores = 4) 
  
  
  coefs[[i]] <- lasso.imp[[i]]$coefficients.s
}


pred <- lp <- pred.o <- lp.o <- list()
mat.pred <- mat.lp <- mat.pred.o <- mat.lp.o <- list()
pooled.pred <- pooled.lp <- pooled.pred.o <- pooled.lp.o <- list()

for (i in 1:bs){
  for (j in 1:nimp){
    
    d <- complete(imp[[i]], j)[,-21]
    e <- complete(imp.o, j)[,-21]
    pred[[j]] <- plogis(model.matrix(~ ., data = d) %*% matrix(coefs[[i]][,1], ncol = 1))
    lp[[j]] <- model.matrix(~ ., data = d) %*% matrix(coefs[[i]][,1], ncol = 1)
    pred.o[[j]] <- plogis(model.matrix(~ ., data = e) %*% matrix(coefs[[i]][,1], ncol = 1))
    lp.o[[j]] <- model.matrix(~ ., data = e) %*% matrix(coefs[[i]][,1], ncol = 1)
  
    }
  
  mat.pred[[i]] <- matrix(unlist(pred), nrow = 2214)
  mat.lp[[i]] <- matrix(unlist(lp), nrow = 2214)
  mat.pred.o[[i]] <- matrix(unlist(pred.o), nrow = 2214)
  mat.lp.o[[i]] <- matrix(unlist(lp.o), nrow = 2214)
  
  pooled.pred[[i]] <- rowMeans(mat.pred[[i]])
  pooled.lp[[i]] <- rowMeans(mat.lp[[i]])
  pooled.pred.o[[i]] <- rowMeans(mat.pred.o[[i]])
  pooled.lp.o[[i]] <- rowMeans(mat.lp.o[[i]])
}

slope <- interc <- auc <- list(list())
slope.o <- interc.o <- auc.o <- list(list())

cal.slope <- cal.interc <- cal.auc <- NULL 
cal.slope.o <- cal.interc.o <- cal.auc.o <- NULL

for (i in 1:bs){
  for (k in 1:nimp) {
    
    f1 <- glm(data$CPA_lesion ~ mat.lp[[i]][,k], family = binomial())
    slope[[k]] <- summary(f1)$coefficients[2,1]
    f1.1 <- glm(data$CPA_lesion ~ mat.lp.o[[i]][,k], family = binomial())
    slope.o[[k]] <- summary(f1.1)$coefficients[2,1]
    
    f2 <- glm(data$CPA_lesion ~ offset(mat.lp[[i]][,k]), family = binomial())
    interc[[k]] <- summary(f2)$coefficients[1,1]
    f2.1 <- glm(data$CPA_lesion ~ offset(mat.lp.o[[i]][,k]), family = binomial())
    interc.o[[k]] <- summary(f2.1)$coefficients[1,1]
    
    auc[[k]] <- roc(data$CPA_lesion, mat.pred[[i]][,k])$auc[1]
    auc.o[[k]] <- roc(data$CPA_lesion, mat.pred.o[[i]][,k])$auc[1]
  }
  
  cal.slope[i] <- mean(unlist(slope))
  cal.interc[i] <- mean(unlist(interc))
  cal.auc[i] <- mean(unlist(auc))
  
  cal.slope.o[i] <- mean(unlist(slope.o))
  cal.interc.o[i] <- mean(unlist(interc.o))
  cal.auc.o[i] <- mean(unlist(auc.o))
  
}

mean(cal.slope)
mean(cal.interc)
mean(cal.auc)

mean(cal.slope.o)
mean(cal.interc.o)
mean(cal.auc.o)

# Model performance ----
pred <- lp <- list()

for (i in 1:90){
  
  d <- complete(imp, i)
  lp[[i]] <- model.matrix(~ ., data = d) %*% (matrix(coefs.o[,1], ncol = 1))
  lp[[i]] <- (lp[[i]]*cal.slope) + cal.interc
  pred[[i]] <- plogis(lp[[i]])
  
}

mat.pred <- matrix(unlist(pred), nrow = 2214)
mat.lp <- matrix(unlist(lp), nrow = 2214)

pooled.pred <- rowMeans(mat.pred)
pooled.lp <- rowMeans(mat.lp)


slope <- var.slope <- interc <- var.interc <- auc <- var.auc <- NULL

for (i in 1:nimp) {
  
  f1 <- glm(data$CPA_lesion ~ mat.lp[,i], family = binomial())
  slope[i] <- summary(f1)$coefficients[2,1]
  var.slope[i] <- summary(f1)$coefficients[2,2]^2 
  
  f2 <- glm(data$CPA_lesion ~ offset(mat.lp[,i]), family = binomial())
  interc[i] <- summary(f2)$coefficients[1,1]
  var.interc[i] <- summary(f2)$coefficients[1,2]^2 
  
  auc[i] <- roc(data$CPA_lesion, mat.pred[,i])$auc[1]
  var.auc[i] <- var(roc(data$CPA_lesion, mat.pred[,i]))
}

cal.slope <- pool.scalar(slope, var.slope, n = 2214, k = 1)$qbar
cal.interc <- pool.scalar(interc, var.interc, n = 2214, k = 1)$qbar
cal.auc <- pool.scalar(auc, var.auc, n = 2214, k = 1)$qbar

ci.slope <- sqrt(pool.scalar(slope, var.slope, n = 2214, k = 1)$t)
ci.interc <- sqrt(pool.scalar(interc, var.interc, n = 2214, k = 1)$t)
ci.auc <- sqrt(pool.scalar(auc, var.auc, n = 2214, k = 1)$t)

out <- NULL
out$est <- c(cal.interc, cal.slope, cal.auc)
out$lo <- c(cal.interc - 1.96 * ci.interc, cal.slope - 1.96 * ci.slope, cal.auc - 1.96 * ci.auc) 
out$up <- c(cal.interc + 1.96 * ci.interc, cal.slope + 1.96 * ci.slope, cal.auc + 1.96 * ci.auc) 
out <- data.frame(out)
rownames(out) <- c("intercept", "slope", "auc")
out

# DCA ----
source("dca.r") # downloaded from https://www.mskcc.org/sites/default/files/node/4509/documents/downloadrcode.zip

library(ggplot2)
library(ggthemes)
library(cowplot)
library(rmda)
set.seed(12345)

temp <- NULL
temp$CPA_lesion <- data$CPA_lesion
temp$pred <- pooled.pred
temp <- as.data.frame(temp)

baseline.model <- decision_curve( CPA_lesion ~ pred, #fitting a logistic model
                                  data = temp, family = "binomial",
                                  study.design = "cohort", 
                                  confidence.intervals = "none", policy = "opt-in",  #default 
                                  bootstraps = 500, thresholds = seq(0, 1, by = 0.001))

interventions.avoided <- dca(data = temp, outcome="CPA_lesion", predictors="pred", probability= TRUE, xstart=0, xstop=.3, xby = .001, interventionper = 1000, graph = FALSE)


# Standardized net benefit
p1 <- ggplot()+
  geom_line(aes(x = thresholds, y = sNB, color = "grey"), data = baseline.model$derived.data[baseline.model$derived.data$model == "All",]) +
  geom_line(aes(x = thresholds, y = sNB, color = "black"), data = baseline.model$derived.data[baseline.model$derived.data$model == "None",]) +
  geom_smooth(aes(x = thresholds, y = sNB, color = "#009DDC"), se = FALSE, span = .1, method = "loess", size = .75, data = baseline.model$derived.data[baseline.model$derived.data$model == "CPA_lesion ~ pred",]) +
  scale_y_continuous(limits = c(-.1,1), breaks = c(-.1,0,.25,.5,.75,1)) +
  scale_x_continuous(limits = c(0,.1)) +
  xlab("Risk threshold") +
  ylab("Standardized net benefit") +
  scale_colour_manual(name = '', values =c('grey' = 'grey', 'black' = 'black', '#009DDC' = '#009DDC'), labels = c('Diagnostic model', 'None', 'All'))+
  ggtitle("") +
  theme_light(base_family = "Myriad Pro")  +
  theme(legend.title = element_blank(), panel.grid.minor = element_blank(), legend.justification=c(1,0), legend.position=c(.95,0.5), legend.background = element_blank(), legend.key = element_blank(),panel.grid = element_blank())

# Interventions avoided
p2 <- ggplot()+
  geom_smooth(aes(x = threshold, y = pred, color = "#009DDC"), se = FALSE, span = .1, method = "loess", size = .75, data = interventions.avoided$interventions.avoided) +
  scale_y_continuous(limits = c(-10, 1000)) +
  scale_x_continuous(limits = c(0, .1)) +
  xlab("Risk threshold") +
  ylab("Net reduction in MRIs per 1000 patients") +
  scale_colour_manual(name = '', values =c('#009DDC' = '#009DDC'), labels = c('Diagnostic model'))+
  ggtitle("") +
  theme_light(base_family = "Myriad Pro") +
  theme(legend.title = element_blank(), panel.grid.minor = element_blank(), panel.grid = element_blank(), legend.position = "none")

# ROC components
p3 <- ggplot()+
  geom_line(aes(x = thresholds, y = TPR, color = "#009DDC"), data = baseline.model$derived.data[baseline.model$derived.data$model == "CPA_lesion ~ pred",], size = .75, se = FALSE, span = .1, method = "loess") +
  geom_line(aes(x = thresholds, y = FPR, color = "grey"), data = baseline.model$derived.data[baseline.model$derived.data$model == "CPA_lesion ~ pred",], size = .75, se = FALSE, span = .1, method = "loess") +
  scale_y_continuous(limits = c(0,1)) +
  scale_x_continuous(limits = c(0,.1)) +
  xlab("Risk threshold") +
  ylab("Probability") +
  scale_colour_manual(name = '', values =c('grey' = 'grey', '#009DDC' = '#009DDC'), labels = c('TPR', 'FPR'))+
  ggtitle("") +
  theme_light(base_family = "Myriad Pro")  +
  theme(legend.title = element_blank(), panel.grid.minor = element_blank(), legend.justification=c(1,0), legend.position=c(.95,0.5), legend.background = element_blank(), legend.key = element_blank(), panel.grid = element_blank())


theme_set(theme_tufte(base_family = "Myriad Pro")) 
plot_grid(p2, p3, p5, ncol = 3, labels = c("A", "B", "C"), label_x = 0.1, label_y = 0.1, scale = .9, label_size = 12)
